# Supplementary material for: Soil quality enhancement by multi-treatment in the abandoned land of dry-hot river valley hydropower station construction area under karst desertification environment
Source: PLoS One. 2024 Jul 31;19(7):e0306368. doi: 10.1371/journal.pone.0306368 (PMC11290686; doi:10.1371/journal.pone.0306368)
Supplement: S1 File — (XLSX) [file pone.0306368.s001.xlsx]

## Sheet: Sheet1
soil water content(%)
Measures	Soil layers	May	August	December
Hairy vetch	0-10	24.5776	13.2698	16.8287
Hairy vetch	10-20	19.511	12.5347	12.0594
Rice husk biochar	0-10	17.658	15.7335	10.8492
Rice husk biochar	10-20	20.6825	16.2369	19.9384
Straw biochar	0-10	14.5927	12.516	10.5749
Straw biochar	10-20	15.2128	9.01934	19.4779
Maize straw	0-10	16.103	13.3173	9.87082
Maize straw	10-20	17.5149	6.33009	8.79567
Maize straw + Hairy vetch	0-10	10.9243	7.84302	10.8994
Maize straw + Hairy vetch	10-20	17.9591	10.2295	10.2751
Fowl manure	0-10	17.9008	12.205	6.70407
Fowl manure	10-20	19.1765	11.2411	10.7454
Sheep manure	0-10	21.215	14.4461	13.382
Sheep manure	10-20	18.7086	18.1963	15.98
Clover	0-10	14.7285	10.1126	14.6712
Clover	10-20	15.7116	11.9098	16.825
Synthetic fertilizers	0-10	13.4586	16.8109	7.89315
Synthetic fertilizers	10-20	22.8437	14.4732	11.2634
Control	0-10	15.4745	15.2114	7.73543
Control	10-20	16.0825	16.9046	11.2487
