# Supplementary material for: Soil quality enhancement by multi-treatment in the abandoned land of dry-hot river valley hydropower station construction area under karst desertification environment
Source: PLoS One. 2024 Jul 31;19(7):e0306368. doi: 10.1371/journal.pone.0306368 (PMC11290686; doi:10.1371/journal.pone.0306368)
Supplement: S2 File — (XLSX) [file pone.0306368.s002.xlsx]

## Sheet: Sheet1
Total soil porosity (%）
Measures	Soil layers	May	August	December	variable
Hairy vetch	0-10	56.45	54.66	52.5867
Hairy vetch	10-20	57.75	61.5067	57.7567
Rice husk biochar	0-10	57.6433	56.58	59.55
Rice husk biochar	10-20	57.0433	56.1433	55.3133
Straw biochar	0-10	62.0767	57.2267	56.5167
Straw biochar	10-20	57.3033	61.72	56.3967
Maize straw	0-10	59.6833	55.3367	56.9067
Maize straw	10-20	59.66	64.5733	59.7867
Maize straw + Hairy vetch	0-10	63.1767	58.3	58.5267
Maize straw + Hairy vetch	10-20	61.8933	54.6967	59.3533
Fowl manure	0-10	59.3733	49.7533	56.6133
Fowl manure	10-20	62.3667	55.8267	58.85
Sheep manure	0-10	55.9833	51.1833	51.7133
Sheep manure	10-20	62.8033	50.9267	56.0433
Clover	0-10	64.92	60.29	51.7767
Clover	10-20	61.33	57.1167	54.79
Synthetic fertilizers	0-10	61.72	53.6267	64.6333
Synthetic fertilizers	10-20	57.4267	56.1	57.7767
Control	0-10	58.6967	51.9067	59.82
Control	10-20	58.5267	51.99	57.26
