# Supplementary material for: Soil quality enhancement by multi-treatment in the abandoned land of dry-hot river valley hydropower station construction area under karst desertification environment
Source: PLoS One. 2024 Jul 31;19(7):e0306368. doi: 10.1371/journal.pone.0306368 (PMC11290686; doi:10.1371/journal.pone.0306368)
Supplement: S3 File — (XLSX) [file pone.0306368.s003.xlsx]

## Sheet: Sheet1
SOM g kg-1 and pH
Measures	Soil layers	May	August	December
Hairy vetch	0-10	26.9204	26.2519	25.6662
Hairy vetch	0-20	10.4752	16.6566	12.8402
Rice husk biochar	0-10	33.2538	29.0839	39.6858
Rice husk biochar	0-20	11.5926	21.4943	24.916
Straw biochar	0-10	36.1688	31.395	36.3078
Straw biochar	0-20	19.4038	24.7734	28.1867
Maize straw	0-10	36.972	37.7113	34.8667
Maize straw	0-20	16.8977	21.0508	35.1027
Maize straw + Hairy vetch	0-10	39.752	47.9372	38.8428
Maize straw + Hairy vetch	0-20	23.7256	18.7268	40.4388
Fowl manure	0-10	49.8888	39.6667	32.8097
Fowl manure	0-20	20.7749	21.5376	28.3327
Sheep manure	0-10	19.5486	52.0285	56.3849
Sheep manure	0-20	19.8793	28.0095	27.9197
Clover	0-10	43.5263	33.2569	36.7096
Clover	0-20	21.9726	26.7396	25.7977
Synthetic fertilizers	0-10	25.1851	25.8098	28.565
Synthetic fertilizers	0-20	22.5522	27.6788	29.6407
Control	0-10	33.5387	24.8567	27.8666
Control	0-20	14.437	26.7937	17.9062
Hairy vetch	0-10	7.78	8.06	8.07
Hairy vetch	0-20	8.07	8.09	8.11
Rice husk biochar	0-10	7.74	8.12	8.07
Rice husk biochar	0-20	7.94	8.11	8.06
Straw biochar	0-10	7.86	8.09	8.07
Straw biochar	0-20	8.01	8.04	8.1
Maize straw	0-10	7.74	7.91	7.96
Maize straw	0-20	8	8.14	7.92
Maize straw + Hairy vetch	0-10	7.82	7.96	8.04
Maize straw + Hairy vetch	0-20	7.92	8.09	8.19
Fowl manure	0-10	7.31	7.86	8.1
Fowl manure	0-20	7.59	8.05	8.04
Sheep manure	0-10	7.73	8.16	8.06
Sheep manure	0-20	7.82	8.15	8.11
Clover	0-10	7.62	8.1	8.12
Clover	0-20	7.94	8.13	8.13
Synthetic fertilizers	0-10	7.51	8.09	8.12
Synthetic fertilizers	0-20	7.56	8.11	8.13
Control	0-10	7.89	8.03	8.03
Control	0-20	8.02	8.11	8.12
