# Supplementary material for: Soil quality enhancement by multi-treatment in the abandoned land of dry-hot river valley hydropower station construction area under karst desertification environment
Source: PLoS One. 2024 Jul 31;19(7):e0306368. doi: 10.1371/journal.pone.0306368 (PMC11290686; doi:10.1371/journal.pone.0306368)
Supplement: S4 File — (XLSX) [file pone.0306368.s004.xlsx]

## Sheet: Sheet1
TN g/kg and AN g/kg
Hairy vetch	0-10	1.87562	1.76156	1.8702	TN g/kg
Hairy vetch	0-20	0.81781	1.13932	0.984885	TN g/kg
Rice husk biochar	0-10	1.75375	1.59109	2.14566	TN g/kg
Rice husk biochar	0-20	1.03082	1.30573	1.54857	TN g/kg
Straw biochar	0-10	1.95672	1.70691	1.89523	TN g/kg
Straw biochar	0-20	1.24258	1.2584	1.55889	TN g/kg
Maize straw	0-10	2.14498	3.17001	2.25802	TN g/kg
Maize straw	0-20	1.07528	1.19741	2.08928	TN g/kg
Maize straw + Hairy vetch	0-10	2.26514	2.94689	2.18527	TN g/kg
Maize straw + Hairy vetch	0-20	1.42779	1.07927	2.49218	TN g/kg
Fowl manure	0-10	4.92924	3.29897	2.21737	TN g/kg
Fowl manure	0-20	1.72499	1.50762	1.7841	TN g/kg
Sheep manure	0-10	1.37517	2.75295	1.64324	TN g/kg
Sheep manure	0-20	1.2208	2.69169	2.82217	TN g/kg
Clover	0-10	2.60628	2.00437	2.17522	TN g/kg
Clover	0-20	1.56829	1.64067	1.50121	TN g/kg
Synthetic fertilizers	0-10	2.08057	1.76101	1.5855	TN g/kg
Synthetic fertilizers	0-20	1.5212	1.76193	1.66177	TN g/kg
Control	0-10	2.08381	2.00505	1.92809	TN g/kg
Control	0-20	1.06736	1.32322	1.39522	TN g/kg
Hairy vetch	0-10	0.185816	0.163736	0.186752	AN g/kg
Hairy vetch	0-20	0.0796116	0.113068	0.107491	AN g/kg
Rice husk biochar	0-10	0.16297	0.154693	0.218879	AN g/kg
Rice husk biochar	0-20	0.0828783	0.132636	0.154797	AN g/kg
Straw biochar	0-10	0.178162	0.169366	0.185271	AN g/kg
Straw biochar	0-20	0.117117	0.126067	0.140116	AN g/kg
Maize straw	0-10	0.210478	0.311716	0.220731	AN g/kg
Maize straw	0-20	0.106114	0.126276	0.213724	AN g/kg
Maize straw + Hairy vetch	0-10	0.219261	0.294516	0.244717	AN g/kg
Maize straw + Hairy vetch	0-20	0.135852	0.117853	0.24941	AN g/kg
Fowl manure	0-10	0.501153	0.396574	0.269535	AN g/kg
Fowl manure	0-20	0.142114	0.166415	0.184701	AN g/kg
Sheep manure	0-10	0.131382	0.285659	0.169439	AN g/kg
Sheep manure	0-20	0.124192	0.292645	0.296152	AN g/kg
Clover	0-10	0.24165	0.207484	0.220678	AN g/kg
Clover	0-20	0.163066	0.190742	0.150518	AN g/kg
Synthetic fertilizers	0-10	0.255792	0.219612	0.174569	AN g/kg
Synthetic fertilizers	0-20	0.136736	0.205197	0.199019	AN g/kg
Control	0-10	0.196036	0.194236	0.207568	AN g/kg
Control	0-20	0.0959356	0.138161	0.153242	AN g/kg
