# Supplementary material for: Soil quality enhancement by multi-treatment in the abandoned land of dry-hot river valley hydropower station construction area under karst desertification environment
Source: PLoS One. 2024 Jul 31;19(7):e0306368. doi: 10.1371/journal.pone.0306368 (PMC11290686; doi:10.1371/journal.pone.0306368)
Supplement: S5 File — (XLSX) [file pone.0306368.s005.xlsx]

## Sheet: Sheet1
TP g/kg and AP mg/kg
Hairy vetch	0-10	0.535763	0.53382	0.578497	TP g/kg
Hairy vetch	0-20	0.914936	0.758939	0.831308	TP g/kg
Rice husk biochar	0-10	0.577991	0.536202	0.587473	TP g/kg
Rice husk biochar	0-20	0.330301	0.645706	0.545914	TP g/kg
Straw biochar	0-10	0.621408	0.605951	0.548703	TP g/kg
Straw biochar	0-20	0.529373	0.497218	0.534809	TP g/kg
Maize straw	0-10	0.716213	0.777121	0.902392	TP g/kg
Maize straw	0-20	0.621532	0.757789	0.821793	TP g/kg
Maize straw + Hairy vetch	0-10	0.599545	0.70812	0.730488	TP g/kg
Maize straw + Hairy vetch	0-20	0.482204	0.613592	1.22402	TP g/kg
Fowl manure	0-10	2.56225	2.60922	2.05017	TP g/kg
Fowl manure	0-20	0.520401	0.909942	1.37475	TP g/kg
Sheep manure	0-10	0.469668	1.43166	0.770853	TP g/kg
Sheep manure	0-20	0.417535	1.11241	1.16652	TP g/kg
Clover	0-10	0.6846	0.64027	0.760651	TP g/kg
Clover	0-20	0.508687	0.557381	0.602395	TP g/kg
Synthetic fertilizers	0-10	2.40739	2.6854	1.8526	TP g/kg
Synthetic fertilizers	0-20	0.634933	2.38744	2.02592	TP g/kg
Control	0-10	0.596471	0.602577	0.608542	TP g/kg
Control	0-20	0.542308	0.567759	0.532321	TP g/kg
Hairy vetch	0-10	22.5483	18.3251	20.0203	AP mg/kg
Hairy vetch	0-20	23.9206	13.5859	12.191	AP mg/kg
Rice husk biochar	0-10	22.0058	17.997	29.426	AP mg/kg
Rice husk biochar	0-20	19.1869	21.6757	20.9331	AP mg/kg
Straw biochar	0-10	13.3475	16.8741	26.1804	AP mg/kg
Straw biochar	0-20	17.4682	10.4465	16.7829	AP mg/kg
Maize straw	0-10	23.7047	32.622	26.6981	AP mg/kg
Maize straw	0-20	18.9834	20.6906	26.1717	AP mg/kg
Maize straw + Hairy vetch	0-10	17.2437	45.9682	57.1933	AP mg/kg
Maize straw + Hairy vetch	0-20	16.9521	21.5241	175.87	AP mg/kg
Fowl manure	0-10	241.846	79.9073	309.262	AP mg/kg
Fowl manure	0-20	28.0378	86.3808	208.863	AP mg/kg
Sheep manure	0-10	10.0964	229.605	42.3134	AP mg/kg
Sheep manure	0-20	17.0439	199.315	232.914	AP mg/kg
Clover	0-10	24.743	30.504	41.9073	AP mg/kg
Clover	0-20	19.9181	15.2225	22.9571	AP mg/kg
Synthetic fertilizers	0-10	209.157	248.705	61.6083	AP mg/kg
Synthetic fertilizers	0-20	27.8448	218.297	129.932	AP mg/kg
Control	0-10	11.9237	20.271	15.0553	AP mg/kg
Control	0-20	13.4136	23.1477	12.0767	AP mg/kg
