# Supplementary material for: Soil quality enhancement by multi-treatment in the abandoned land of dry-hot river valley hydropower station construction area under karst desertification environment
Source: PLoS One. 2024 Jul 31;19(7):e0306368. doi: 10.1371/journal.pone.0306368 (PMC11290686; doi:10.1371/journal.pone.0306368)
Supplement: S6 File — (XLSX) [file pone.0306368.s006.xlsx]

## Sheet: Sheet1
TK g/kg and AK mg/kg
Hairy vetch	0-10	8.2487	7.63644	7.21047
Hairy vetch	0-20	11.4349	9.38046	6.30836
Rice husk biochar	0-10	7.39536	7.9645	6.06024
Rice husk biochar	0-20	7.90614	8.27808	6.1876
Straw biochar	0-10	9.07121	8.91876	7.60675
Straw biochar	0-20	7.20714	7.32622	6.41026
Maize straw	0-10	8.51633	8.57878	8.75778
Maize straw	0-20	8.17817	7.86508	4.93397
Maize straw + Hairy vetch	0-10	9.03419	7.4807	7.19889
Maize straw + Hairy vetch	0-20	7.41424	4.68308	6.892
Fowl manure	0-10	8.71936	8.25812	4.92929
Fowl manure	0-20	7.16571	5.12872	6.02724
Sheep manure	0-10	7.3965	7.8755	8.39022
Sheep manure	0-20	7.22222	6.4629	5.34257
Clover	0-10	8.55678	6.80339	8.67388
Clover	0-20	8.15287	6.46869	5.36802
Synthetic fertilizers	0-10	10.3522	5.07144	5.288
Synthetic fertilizers	0-20	8.82609	6.88479	7.44335
Control	0-10	8.10962	5.79207	6.83062
Control	0-20	9.26664	7.86056	6.36694
Hairy vetch	0-10	421.053	194.175	267.327
Hairy vetch	0-20	90.9091	129.353	139.303
Rice husk biochar	0-10	266.667	177.34	358.491
Rice husk biochar	0-20	133.971	163.265	246.305
Straw biochar	0-10	300	212.56	279.07
Straw biochar	0-20	115.385	176.166	211.538
Maize straw	0-10	395.939	455.959	956.938
Maize straw	0-20	123.077	192.893	497.409
Maize straw + Hairy vetch	0-10	394.089	734.694	771.574
Maize straw + Hairy vetch	0-20	273.171	247.423	704.762
Fowl manure	0-10	1435.64	1189.47	955.665
Fowl manure	0-20	243.655	397.906	888.889
Sheep manure	0-10	268.657	649.485	632.653
Sheep manure	0-20	192.893	571.429	610
Clover	0-10	274.51	338.164	395.939
Clover	0-20	241.206	280	206.186
Synthetic fertilizers	0-10	1102.44	575.472	412.371
Synthetic fertilizers	0-20	321.951	512.077	544.554
Control	0-10	296.651	298.077	477.157
Control	0-20	123.81	134.021	262.136
